# Supplementary material for: Evaluation of immunogenicity and protective efficacy of recombinant outer membrane proteins of Haemophilus parasuis serovar 5 in a murine model
Source: PLoS One. 2017 Apr 27;12(4):e0176537. doi: 10.1371/journal.pone.0176537 (PMC5407842; doi:10.1371/journal.pone.0176537)
Supplement: S1 File — (XLS) [file pone.0176537.s001.xls]

## Sheet: Lymphocyte proliferation assay
		Induced			Uninduced			Con A
	A:Y1	A:Y2	A:Y3	B:Y1	B:Y2	B:Y3	C:Y1	C:Y2	C:Y3
rTolC	0.125	0.137	0.133	0.054	0.05	0.045	0.122	0.128	0.131
rLppC	0.127	0.112	0.125	0.057	0.062	0.055	0.133	0.121	0.125
rHAPS_0926	0.111	0.121	0.109	0.061	0.047	0.051	0.132	0.111	0.129
rTolC+rLppC	0.178	0.171	0.158	0.054	0.066	0.055	0.161	0.172	0.176
rTolC+rHAPS_0926	0.165	0.145	0.149	0.06	0.046	0.054	0.154	0.163	0.151
rLppC+rHAPS_0926	0.154	0.179	0.166	0.061	0.05	0.048	0.148	0.17	0.168
rTolC+rLppC+rHAPS_0926	0.199	0.188	0.186	0.054	0.044	0.053	0.198	0.176	0.195
NC	0.052	0.062	0.064	0.048	0.05	0.052	0.121	0.139	0.14

## Sheet: Detection of IFN-γ
		Induced			Uninduced
	A：Y1	A:Y2	A:Y3	B:Y1	B:Y2	B:Y3
rTolC	290.06	280.15	270.24	79.28	65.51	79.44
rLppC	250.22	230.31	250.01	69.13	55.71	68.22
rHAPS_0926	265	244.91	268.17	72.34	59.99	72.4
rTolC+rLppC	352.52	295.18	337.33	66.37	61.11	55.06
rTolC+rHAPS_0926	315.19	297.62	343.33	67.39	50.21	72.63
rLppC+rHAPS_0926	325.29	291.74	311.01	64.22	49.18	69.12
rTolC+rLppC+rHAPS_0926	398.41	364.39	370.52	65.11	51.46	63.52
NC	60.82	69.37	75.04	63.87	48.21	48.26

## Sheet: Detection of IL-2
		Induced			Uninduced
	A：Y1	A:Y2	A:Y3	B:Y1	B:Y2	B:Y3
rTolC	320.58	380.22	310.08	45.12	71.75	57.67
rLppC	380.07	350.48	390.28	45.12	64.37	60.04
rHAPS_0926	300.17	310.33	340.61	49.39	46.57	65.88
rTolC+rLppC	420.55	445.48	420.54	41.84	61.5	50.02
rTolC+rHAPS_0926	410.69	415.4	440.62	46.72	60.55	55.55
rLppC+rHAPS_0926	395.12	430.04	400.07	43.45	61.54	64.65
rTolC+rLppC+rHAPS_0926	490.29	500.67	465.66	44.97	60.39	55.71
NC	65.9	56.11	50.42	45.71	65.82	60.86

## Sheet: Detection of 
		Induced			Uninduced
	A：Y1	A:Y2	A:Y3	B:Y1	B:Y2	B:Y3
rTolC	92.18	78.22	84.23	24.06	20.23	29.01
rLppC	87.65	78.6	67.58	26.25	22	20.21
rHAPS_0926	82.42	96.72	90.22	23.64	32.74	22.64
rTolC+rLppC	111.69	102.14	104.76	26.38	15.93	22.72
rTolC+rHAPS_0926	126.35	116.01	120.81	30.55	20.27	19.84
rLppC+rHAPS_0926	116.81	105.06	110.58	30.94	15.24	21.88
rTolC+rLppC+rHAPS_0926	145.12	132.28	142.03	21.21	28.32	24.2
NC	18.31	19.85	15.74	18.51	19.56	16.02
